# Supplementary material for: Enhancing the efficacy of albendazole for liver cancer treatment using mesoporous silica nanoparticles: an in vitro study
Source: EXCLI J. 2022 Jan 11;21:236–49. doi: 10.17179/excli2021-4491 (PMC8859643; doi:10.17179/excli2021-4491)
Supplement: Supplementary data [file EXCLI-21-236-s-001.xlsx]

## Sheet: Trial 1
Trial 1
	1	2	3	4	5	6	7	8	9	10	11	12
A	S1C1	S1C1	S1C1	S2C1	S2C1	S2C1	S3C1	S3C1	S3C1	BG	BG	BG		S: Sample
B	S1C2	S1C2	S1C2	S2C2	S2C2	S2C2	S3C2	S3C2	S3C2	PC	PC	PC		C: Concentration
C	S1C3	S1C3	S1C3	S2C3	S2C3	S2C3	S3C3	S3C3	S3C3	NC	NC	NC		BG: Background
D	S1C4	S1C4	S1C4	S2C4	S2C4	S2C4	S3C4	S3C4	S3C4	Blank	Blank	Blank		PC: Positive control
E	S1C5	S1C5	S1C5	S2C5	S2C5	S2C5	S3C5	S3C5	S3C5	Blank	Blank	Blank		NC: Negative control
F	S1C6	S1C6	S1C6	S2C6	S2C6	S2C6	S3C6	S3C6	S3C6	Blank	Blank	Blank
G	S1C7	S1C7	S1C7	S2C7	S2C7	S2C7	S3C7	S3C7	S3C7	Blank	Blank	Blank
H	Blank	Blank	Blank	Blank	Blank	Blank	Blank	Blank	Blank	Blank	Blank	Blank
	1	2	3	4	5	6	7	8	9	10	11	12
A	0.152	0.149	0.147	0.151	0.147	0.149	0.164	0.148	0.166	0.122	0.112	0.121		ABZ
B	0.183	0.175	0.167	0.168	0.132	0.157	0.198	0.219	0.218	0.168	0.181	0.142		ABZ-MCM-41
C	0.185	0.212	0.199	0.142	0.168	0.178	0.269	0.288	0.274	0.375	0.408	0.348		MCM-41
D	0.197	0.252	0.23	0.164	0.205	0.181	0.284	0.309	0.285	Blank	Blank	Blank
E	0.25	0.231	0.239	0.223	0.21	0.187	0.401	0.32	0.325	Blank	Blank	Blank
F	0.267	0.327	0.297	0.26	0.275	0.249	0.411	0.362	0.363	Blank	Blank	Blank
G	0.361	0.397	0.358	0.398	0.384	0.427	0.376	0.421	0.374	Blank	Blank	Blank
H	Blank	Blank	Blank	Blank	Blank	Blank	Blank	Blank	Blank	Blank	Blank	Blank
Ave. BG	0.118333
Ave. NC	0.377
Cell viability
Conc.	ABZ			ABZ-MCM-41				Conc.	MCM-41
100	13.0155	11.8557	11.0825	12.6289	11.0825	11.8557		1000	17.6546	11.4691	18.4278
50	25	21.9072	18.8144	19.201	5.28351	14.9485		500	30.799	38.9175	38.5309
25	25.7732	36.2113	31.1856	9.14948	19.201	23.067		250	58.2474	65.5928	60.1804
12.5	30.4124	51.6753	43.1701	17.6546	33.5052	24.2268		125	64.0464	73.7113	64.433
6.3	50.9021	43.5567	46.6495	40.4639	35.4381	26.5464		62.5	109.278	77.9639	79.8969
3.1	57.4742	80.6701	69.0722	54.768	60.567	50.5155		31.25	113.144	94.201	94.5876
0	93.8144	107.732	92.6546	108.119	102.706	119.33		15.625	99.6134	117.01	98.8402
Ave. Cell Viability - Trial 1
Conc.	ABZ	ABZ-MCM-41		Conc.	MCM-41
100	11.9845	11.8557		1000	15.8505
50	21.9072	13.1443		500	36.0825
25	31.0567	17.1392		250	61.3402
12.5	41.7526	25.1289		125	67.3969
6.3	47.0361	34.1495		62.5	89.0464
3.1	69.0722	55.2835		31.25	100.644
0	98.067	110.052		15.625	105.155

## Sheet: Trial 2
Trial 2
	1	2	3	4	5	6	7	8	9	10	11	12
A	S1C1	S1C1	S1C1	S2C1	S2C1	S2C1	S3C1	S3C1	S3C1	BG	BG	BG		S: Sample
B	S1C2	S1C2	S1C2	S2C2	S2C2	S2C2	S3C2	S3C2	S3C2	PC	PC	PC		C: Concentration
C	S1C3	S1C3	S1C3	S2C3	S2C3	S2C3	S3C3	S3C3	S3C3	NC	NC	NC		BG: Background
D	S1C4	S1C4	S1C4	S2C4	S2C4	S2C4	S3C4	S3C4	S3C4	Blank	Blank	Blank		PC: Positive control
E	S1C5	S1C5	S1C5	S2C5	S2C5	S2C5	S3C5	S3C5	S3C5	Blank	Blank	Blank		NC: Negative control
F	S1C6	S1C6	S1C6	S2C6	S2C6	S2C6	S3C6	S3C6	S3C6	Blank	Blank	Blank
G	S1C7	S1C7	S1C7	S2C7	S2C7	S2C7	S3C7	S3C7	S3C7	Blank	Blank	Blank
H	Blank	Blank	Blank	Blank	Blank	Blank	Blank	Blank	Blank	Blank	Blank	Blank
	1	2	3	4	5	6	7	8	9	10	11	12
A	0.17	0.154	0.142	0.172	0.155	0.147	0.16	0.153	0.172	0.113	0.128	0.119		ABZ
B	0.157	0.194	0.176	0.163	0.15	0.177	0.186	0.224	0.218	0.16	0.172	0.186		ABZ-MCM-41
C	0.189	0.199	0.209	0.171	0.158	0.237	0.257	0.281	0.265	0.378	0.395	0.411		MCM-41
D	0.246	0.207	0.236	0.182	0.207	0.2	0.276	0.293	0.291	Blank	Blank	Blank
E	0.261	0.24	0.273	0.199	0.251	0.204	0.329	0.361	0.344	Blank	Blank	Blank
F	0.312	0.3	0.299	0.286	0.316	0.253	0.379	0.381	0.418	Blank	Blank	Blank
G	0.411	0.38	0.393	0.417	0.372	0.394	0.39	0.399	0.422	Blank	Blank	Blank
H	Blank	Blank	Blank	Blank	Blank	Blank	Blank	Blank	Blank	Blank	Blank	Blank
Ave. BG	0.12
Ave. NC	0.394667
Cell viability
Conc.	ABZ			ABZ-MCM-41				Conc.	MCM-41
100	18.2039	12.3786	8.00971	18.932	12.7427	9.8301		1000	14.5631	12.0146	18.932
50	13.4709	26.9417	20.3883	15.6553	10.9223	20.7524		500	24.0291	37.8641	35.6796
25	25.1214	28.7621	32.4029	18.568	13.835	42.5971		250	49.8786	58.6165	52.7913
12.5	45.8738	31.6748	42.233	22.5728	31.6748	29.1262		125	56.7961	62.9854	62.2573
6.3	51.335	43.6893	55.7039	28.7621	47.6942	30.5825		62.5	76.0922	87.7427	81.5534
3.1	69.9029	65.534	65.1699	60.4369	71.3592	48.4223		31.25	94.2961	95.0243	108.495
0	105.947	94.6602	99.3932	108.131	91.7476	99.7573		15.625	98.301	101.578	109.951
Ave. Cell viability - Trial 2
Conc.	ABZ	ABZ-MCM-41		Conc.	MCM-41
100	12.8641	13.835		1000	15.1699
50	20.267	15.7767		500	32.5243
25	28.7621	25		250	53.7621
12.5	39.9272	27.7913		125	60.6796
6.3	50.2427	35.6796		62.5	81.7961
3.1	66.8689	60.0728		31.25	99.2718
0	100	99.8786		15.625	103.277

## Sheet: Trial 3
Trial 3
	1	2	3	4	5	6	7	8	9	10	11	12
A	S1C1	S1C1	S1C1	S2C1	S2C1	S2C1	S3C1	S3C1	S3C1	BG	BG	BG		S: Sample
B	S1C2	S1C2	S1C2	S2C2	S2C2	S2C2	S3C2	S3C2	S3C2	PC	PC	PC		C: Concentration
C	S1C3	S1C3	S1C3	S2C3	S2C3	S2C3	S3C3	S3C3	S3C3	NC	NC	NC		BG: Background
D	S1C4	S1C4	S1C4	S2C4	S2C4	S2C4	S3C4	S3C4	S3C4	Blank	Blank	Blank		PC: Positive control
E	S1C5	S1C5	S1C5	S2C5	S2C5	S2C5	S3C5	S3C5	S3C5	Blank	Blank	Blank		NC: Negative control
F	S1C6	S1C6	S1C6	S2C6	S2C6	S2C6	S3C6	S3C6	S3C6	Blank	Blank	Blank
G	S1C7	S1C7	S1C7	S2C7	S2C7	S2C7	S3C7	S3C7	S3C7	Blank	Blank	Blank
H	Blank	Blank	Blank	Blank	Blank	Blank	Blank	Blank	Blank	Blank	Blank	Blank
	1	2	3	4	5	6	7	8	9	10	11	12
A	0.161	0.178	0.153	0.166	0.171	0.155	0.168	0.166	0.161	0.127	0.114	0.133		ABZ
B	0.198	0.151	0.176	0.174	0.193	0.16	0.194	0.207	0.223	0.153	0.158	0.149		ABZ-MCM-41
C	0.201	0.21	0.192	0.169	0.143	0.189	0.244	0.268	0.253	0.388	0.425	0.401		MCM-41
D	0.259	0.211	0.223	0.239	0.184	0.212	0.287	0.302	0.311	Blank	Blank	Blank
E	0.25	0.297	0.271	0.259	0.232	0.237	0.341	0.354	0.359	Blank	Blank	Blank
F	0.333	0.28	0.307	0.278	0.34	0.306	0.385	0.441	0.389	Blank	Blank	Blank
G	0.415	0.429	0.385	0.352	0.392	0.421	0.401	0.432	0.434	Blank	Blank	Blank
H	Blank	Blank	Blank	Blank	Blank	Blank	Blank	Blank	Blank	Blank	Blank	Blank
Ave. BG	0.124667
Ave. NC	0.404667
Cell viability
Conc.	ABZ			ABZ-MCM-41				Conc.	MCM-41
100	12.9762	19.0476	10.119	14.7619	16.5476	10.8333		1000	15.4762	14.7619	12.9762
50	26.1905	9.40476	18.3333	17.619	24.4048	12.619		500	24.7619	29.4048	35.119
25	27.2619	30.4762	24.0476	15.8333	6.54762	22.9762		250	42.619	51.1905	45.8333
12.5	47.9762	30.8333	35.119	40.8333	21.1905	31.1905		125	57.9762	63.3333	66.5476
6.3	44.7619	61.5476	52.2619	47.9762	38.3333	40.119		62.5	77.2619	81.9048	83.6905
3.1	74.4048	55.4762	65.119	54.7619	76.9048	64.7619		31.25	92.9762	112.976	94.4048
0	103.69	108.69	92.9762	81.1905	95.4762	105.833		15.625	98.6905	109.762	110.476
Ave. Cell viability - Trial 3
Conc.	ABZ	ABZ-MCM-41		Conc.	MCM-41
100	14.0476	14.0476		1000	14.4048
50	17.9762	18.2143		500	29.7619
25	27.2619	15.119		250	46.5476
12.5	37.9762	31.0714		125	62.619
6.3	52.8571	42.1429		62.5	80.9524
3.1	65	65.4762		31.25	100.119
0	101.786	94.1667		15.625	106.31
